# Supplementary material for: Deciphering how early life adiposity influences breast cancer risk using Mendelian randomization
Source: Commun Biol. 2022 Apr 8;5:337. doi: 10.1038/s42003-022-03272-5 (PMC8993830; doi:10.1038/s42003-022-03272-5)
Supplement: Supplementary file 4 — Supplementary Data 1-20 [file 42003_2022_3272_MOESM4_ESM.xlsx]

## Sheet: Guide
	Supplementary data tables for the article “Deciphering how early life adiposity influences breast cancer risk using Mendelian randomization“, Vabistsevits et al 2022
Suppl. Data 1	step 1 MR results (IVW, MR-Egger, Median), full BC sample
Suppl. Data 2	step 2 MR results (IVW, MR-Egger, Median), full BC sample
Suppl. Data 3	step 2 MR results (IVW, MR-Egger, Median), ER+ BC sample
Suppl. Data 4	step 2 MR results (IVW, MR-Egger, Median), ER- BC sample
Suppl. Data 5	MVMR (childhood body size + mediator), full BC sample
Suppl. Data 6	Replication of MR and MVMR results from Richardson et al 2020: effects of childhood body size and adult body size on breast cancer
Suppl. Data 7	MVMR results (childhood body size, mediator), ER+ BC sample
Suppl. Data 8	MVMR results (childhood body size, mediator), ER- BC sample
Suppl. Data 9	MVMR results (childhood body size, adult body size, mediator), full BC sample
Suppl. Data 10	MVMR results (childhood body size, childhood height, mediator), full BC sample
Suppl. Data 11	step 1 sensitivity tests (Egger intercept, Cochran’s Q), full BC sample
Suppl. Data 12	step 2 sensitivity tests (Egger intercept, Cochran’s Q), full BC sample
Suppl. Data 13	MVMR (childhood body size, mediator) sensitivity tests (F-statistics, QA), full BC sample
Suppl. Data 14	MVMR (childhood body size, adult body size, mediator) sensitivity tests (F-statistics, QA), full BC sample
Suppl. Data 15	MVMR (childhood body size, childhood height, mediator) sensitivity tests (F-statistics, QA), full BC sample
Suppl. Data 16	Split sample analysis; MR step1 (IVW)
Suppl. Data 17	Split sample analysis; MVMR, full BC sample
Suppl. Data 18	Mediation analysis results
Suppl. Data 19	Simulation analysis results for selecting mediation analysis method : sd of 1000 betas and mean of 1000 SE, for each beta/se method
Suppl. Data 20	Source data for Figures 3-5

## Sheet: Suppl Data 1
trait_category	exposure	outcome	method	nsnp	b	lo_ci	up_ci	se	pval
hormones	Childhood body size	IGF	Inverse variance weighted	112	-0.24	-0.33	-0.15	0.05	1.84e-07
hormones	Childhood body size	IGF	MR Egger	112	-0.26	-0.46	-0.06	0.1	0.0128703
hormones	Childhood body size	IGF	Weighted median	112	-0.25	-0.31	-0.18	0.03	1.03e-14
hormones	Childhood body size	Oestradiol	Inverse variance weighted	112	-0.08	-0.15	-0.02	0.03	0.0146145
hormones	Childhood body size	Oestradiol	MR Egger	112	-0.06	-0.21	0.09	0.08	0.445472
hormones	Childhood body size	Oestradiol	Weighted median	112	-0.06	-0.16	0.04	0.05	0.251563
hormones	Childhood body size	SHBG	Inverse variance weighted	112	-0.19	-0.29	-0.08	0.05	0.000403
hormones	Childhood body size	SHBG	MR Egger	112	-0.31	-0.53	-0.08	0.12	0.00966026
hormones	Childhood body size	SHBG	Weighted median	112	-0.19	-0.26	-0.12	0.03	4.98e-08
hormones	Childhood body size	Testosterone (bioavailable)	Inverse variance weighted	112	0.09	0.02	0.16	0.03	0.0133046
hormones	Childhood body size	Testosterone (bioavailable)	MR Egger	112	0.11	-0.04	0.26	0.08	0.168227
hormones	Childhood body size	Testosterone (bioavailable)	Weighted median	112	0.06	-0.01	0.12	0.03	0.0714143
hormones	Childhood body size	Testosterone (free)	Inverse variance weighted	112	0.12	0.05	0.18	0.04	0.00101779
hormones	Childhood body size	Testosterone (free)	MR Egger	112	0.14	-0.01	0.29	0.08	0.07822
hormones	Childhood body size	Testosterone (free)	Weighted median	112	0.11	0.05	0.18	0.03	0.000506
hormones	Childhood body size	Testosterone (total)	Inverse variance weighted	112	-0.01	-0.07	0.04	0.03	0.622665
hormones	Childhood body size	Testosterone (total)	MR Egger	112	-0.03	-0.15	0.08	0.06	0.580273
hormones	Childhood body size	Testosterone (total)	Weighted median	112	-0.03	-0.09	0.04	0.03	0.407246
reproductive_traits	Childhood body size	Age at first live birth (UKB)	Inverse variance weighted	111	-0.09	-0.16	-0.03	0.03	0.00346503
reproductive_traits	Childhood body size	Age at first live birth (UKB)	MR Egger	111	-0.12	-0.26	0.02	0.07	0.0908915
reproductive_traits	Childhood body size	Age at first live birth (UKB)	Weighted median	111	-0.08	-0.16	0	0.04	0.0423668
reproductive_traits	Childhood body size	Age at menarche (Perry)*	Inverse variance weighted	87	-0.79	-0.95	-0.64	0.08	1.3e-23
reproductive_traits	Childhood body size	Age at menarche (Perry)*	MR Egger	87	-0.97	-1.33	-0.62	0.18	7.69e-07
reproductive_traits	Childhood body size	Age at menarche (Perry)*	Weighted median	87	-0.85	-1	-0.7	0.08	1.98e-29
reproductive_traits	Childhood body size	Age at menarche (UKB)	Inverse variance weighted	111	-0.47	-0.53	-0.41	0.03	5e-52
reproductive_traits	Childhood body size	Age at menarche (UKB)	MR Egger	111	-0.64	-0.77	-0.51	0.07	2.41e-16
reproductive_traits	Childhood body size	Age at menarche (UKB)	Weighted median	111	-0.49	-0.55	-0.43	0.03	1.6e-64
reproductive_traits	Childhood body size	Age at menopause (Day)*	Inverse variance weighted	87	0.02	-0.34	0.38	0.18	0.920347
reproductive_traits	Childhood body size	Age at menopause (Day)*	MR Egger	87	-0.1	-0.95	0.75	0.43	0.821441
reproductive_traits	Childhood body size	Age at menopause (Day)*	Weighted median	87	0	-0.45	0.45	0.23	1
reproductive_traits	Childhood body size	Age at menopause (UKB)	Inverse variance weighted	111	0.04	-0.02	0.1	0.03	0.192888
reproductive_traits	Childhood body size	Age at menopause (UKB)	MR Egger	111	0.05	-0.08	0.19	0.07	0.450003
reproductive_traits	Childhood body size	Age at menopause (UKB)	Weighted median	111	0.09	0.02	0.16	0.04	0.0171132
reproductive_traits	Childhood body size	Number of births (UKB)	Inverse variance weighted	111	-0.01	-0.07	0.05	0.03	0.706444
reproductive_traits	Childhood body size	Number of births (UKB)	MR Egger	111	0.03	-0.1	0.16	0.07	0.616887
reproductive_traits	Childhood body size	Number of births (UKB)	Weighted median	111	-0.02	-0.09	0.04	0.04	0.480464
glyceamic_traits	Childhood body size	fasting glucose (Lagou)*	Inverse variance weighted	35	0.0520315	-0.0111326	0.115196	0.0322266	0.106408
glyceamic_traits	Childhood body size	fasting glucose (Lagou)*	MR Egger	35	0.158384	0.0334198	0.283348	0.0637573	0.0182351
glyceamic_traits	Childhood body size	fasting glucose (Lagou)*	Weighted median	35	0.0663225	-0.0147859	0.147431	0.0413819	0.109002
glyceamic_traits	Childhood body size	fasting glucose (Manning)	Inverse variance weighted	80	0.045111	-0.00423402	0.0944561	0.025176	0.0731612
glyceamic_traits	Childhood body size	fasting glucose (Manning)	MR Egger	80	0.160045	0.0518976	0.268192	0.0551772	0.00483778
glyceamic_traits	Childhood body size	fasting glucose (Manning)	Weighted median	80	0.0584707	-0.00955342	0.126495	0.0347062	0.0920398
glyceamic_traits	Childhood body size	fasting glucose (Scott)	Inverse variance weighted	29	0.103752	0.0526013	0.154902	0.0260972	7.02049e-05
glyceamic_traits	Childhood body size	fasting glucose (Scott)	MR Egger	29	0.155675	0.0579551	0.253395	0.0498572	0.00424706
glyceamic_traits	Childhood body size	fasting glucose (Scott)	Weighted median	29	0.0811248	0.0207638	0.141486	0.0307964	0.00843288
glyceamic_traits	Childhood body size	fasting insulin (Lagou)*	Inverse variance weighted	37	0.158558	0.0810705	0.236045	0.0395343	6.0555e-05
glyceamic_traits	Childhood body size	fasting insulin (Lagou)*	MR Egger	37	0.342544	0.198501	0.486586	0.0734909	4.44671e-05
glyceamic_traits	Childhood body size	fasting insulin (Lagou)*	Weighted median	37	0.224215	0.116469	0.33196	0.0549723	4.529e-05
glyceamic_traits	Childhood body size	fasting insulin (Manning)	Inverse variance weighted	80	0.148581	0.0957525	0.20141	0.0269535	3.53748e-08
glyceamic_traits	Childhood body size	fasting insulin (Manning)	MR Egger	80	0.286347	0.171434	0.40126	0.058629	5.42015e-06
glyceamic_traits	Childhood body size	fasting insulin (Manning)	Weighted median	80	0.186742	0.108401	0.265084	0.03997	2.98194e-06
glyceamic_traits	Childhood body size	fasting insulin (Scott)	Inverse variance weighted	29	-0.0745266	-0.129437	-0.0196158	0.0280157	0.00781012
glyceamic_traits	Childhood body size	fasting insulin (Scott)	MR Egger	29	-0.0140214	-0.118212	0.0901691	0.0531584	0.793963
glyceamic_traits	Childhood body size	fasting insulin (Scott)	Weighted median	29	-0.017227	-0.0780564	0.0436024	0.0310354	0.578843
glyceamic_traits	Childhood body size	HBa1c (Wheeler)*	Inverse variance weighted	57	0.0733494	0.0399455	0.106753	0.0170428	1.67868e-05
glyceamic_traits	Childhood body size	HBa1c (Wheeler)*	MR Egger	57	0.115784	0.0445398	0.187029	0.0363492	0.00238265
glyceamic_traits	Childhood body size	HBa1c (Wheeler)*	Weighted median	57	0.0542716	0.00631992	0.102223	0.0244651	0.0265328
glyceamic_traits	Childhood body size	HBa1c	Inverse variance weighted	88	0.040124	-0.0157648	0.0960129	0.0285147	0.159388
glyceamic_traits	Childhood body size	HBa1c	MR Egger	88	0.152765	0.0261561	0.279374	0.0645964	0.0202845
glyceamic_traits	Childhood body size	HBa1c	Weighted median	88	0.0721842	-0.00215577	0.146524	0.0379286	0.0570194
glyceamic_traits	Childhood body size	HOMA-B	Inverse variance weighted	79	0.0999778	0.0530582	0.146897	0.0239386	2.96119e-05
glyceamic_traits	Childhood body size	HOMA-B	MR Egger	79	0.146986	0.0405457	0.253426	0.0543062	0.00836807
glyceamic_traits	Childhood body size	HOMA-B	Weighted median	79	0.134271	0.061251	0.207292	0.0372552	0.000313248

## Sheet: Suppl Data 2
trait_category	exposure	outcome	method	nsnp	or	or_lci95	or_uci95	pval
hormones	IGF	Breast cancer	Inverse variance weighted	243	1.084	1.026	1.146	0.0040775
hormones	IGF	Breast cancer	MR Egger	243	1.098	0.978	1.232	0.113982
hormones	IGF	Breast cancer	Weighted median	243	1.081	1.017	1.15	0.012582
hormones	Oestradiol	Breast cancer	Wald ratio	1	0.957	0.685	1.337	0.796357
hormones	SHBG	Breast cancer	Inverse variance weighted	177	0.969	0.907	1.035	0.353402
hormones	SHBG	Breast cancer	MR Egger	177	0.928	0.826	1.042	0.207527
hormones	SHBG	Breast cancer	Weighted median	177	0.9	0.847	0.956	0.000607
hormones	Testosterone (bioavailable)	Breast cancer	Inverse variance weighted	113	1.121	1.048	1.2	0.000867
hormones	Testosterone (bioavailable)	Breast cancer	MR Egger	113	1.213	1.053	1.397	0.00872805
hormones	Testosterone (bioavailable)	Breast cancer	Weighted median	113	1.133	1.051	1.22	0.0010975
hormones	Testosterone (free)	Breast cancer	Inverse variance weighted	118	1.138	1.06	1.221	0.000327
hormones	Testosterone (free)	Breast cancer	MR Egger	118	1.176	1.016	1.36	0.0314998
hormones	Testosterone (free)	Breast cancer	Weighted median	118	1.126	1.047	1.212	0.00146718
hormones	Testosterone (total)	Breast cancer	Inverse variance weighted	112	1.146	1.06	1.238	0.000572
hormones	Testosterone (total)	Breast cancer	MR Egger	112	1.246	1.066	1.456	0.00672471
hormones	Testosterone (total)	Breast cancer	Weighted median	112	1.142	1.046	1.246	0.00288708
reproductive_traits	Age at first live birth (UKB)	Breast cancer	Inverse variance weighted	29	0.924	0.793	1.077	0.311337
reproductive_traits	Age at first live birth (UKB)	Breast cancer	MR Egger	29	0.53	0.228	1.23	0.150926
reproductive_traits	Age at first live birth (UKB)	Breast cancer	Weighted median	29	0.865	0.735	1.018	0.0803849
reproductive_traits	Age at menarche (Perry)*	Breast cancer	Inverse variance weighted	59	0.988	0.923	1.058	0.735019
reproductive_traits	Age at menarche (Perry)*	Breast cancer	MR Egger	59	0.819	0.636	1.056	0.129588
reproductive_traits	Age at menarche (Perry)*	Breast cancer	Weighted median	59	0.942	0.885	1.002	0.0592587
reproductive_traits	Age at menarche (UKB)	Breast cancer	Inverse variance weighted	180	0.961	0.87	1.062	0.43299
reproductive_traits	Age at menarche (UKB)	Breast cancer	MR Egger	180	1.097	0.834	1.443	0.510249
reproductive_traits	Age at menarche (UKB)	Breast cancer	Weighted median	180	0.922	0.829	1.026	0.1375
reproductive_traits	Age at menopause (Day)*	Breast cancer	Inverse variance weighted	35	1.051	1.03	1.073	1.45e-06
reproductive_traits	Age at menopause (Day)*	Breast cancer	MR Egger	35	1.072	1.024	1.122	0.00545191
reproductive_traits	Age at menopause (Day)*	Breast cancer	Weighted median	35	1.055	1.034	1.076	1.78e-07
reproductive_traits	Age at menopause (UKB)	Breast cancer	Inverse variance weighted	101	1.168	1.086	1.255	2.75e-05
reproductive_traits	Age at menopause (UKB)	Breast cancer	MR Egger	101	1.205	1.032	1.407	0.0202081
reproductive_traits	Age at menopause (UKB)	Breast cancer	Weighted median	101	1.234	1.155	1.318	3.99e-10
reproductive_traits	Number of births (UKB)	Breast cancer	Inverse variance weighted	10	0.698	0.441	1.105	0.125288
reproductive_traits	Number of births (UKB)	Breast cancer	MR Egger	10	0.13	0.002	9.106	0.373994
reproductive_traits	Number of births (UKB)	Breast cancer	Weighted median	10	0.764	0.553	1.054	0.100979
glyceamic_traits	fasting glucose (Lagou)*	Breast cancer	Inverse variance weighted	21	1.034	0.853	1.254	0.730612
glyceamic_traits	fasting glucose (Lagou)*	Breast cancer	MR Egger	21	1.02	0.662	1.571	0.92939
glyceamic_traits	fasting glucose (Lagou)*	Breast cancer	Weighted median	21	0.985	0.854	1.137	0.838365
glyceamic_traits	fasting glucose (Manning)	Breast cancer	Inverse variance weighted	19	1.00593	0.822396	1.23041	0.954162
glyceamic_traits	fasting glucose (Manning)	Breast cancer	MR Egger	19	0.941353	0.585614	1.51319	0.805918
glyceamic_traits	fasting glucose (Manning)	Breast cancer	Weighted median	19	0.929925	0.797594	1.08421	0.353598
glyceamic_traits	fasting glucose (Scott)	Breast cancer	Inverse variance weighted	30	1.03168	0.838011	1.2701	0.768774
glyceamic_traits	fasting glucose (Scott)	Breast cancer	MR Egger	30	0.893204	0.569468	1.40098	0.626698
glyceamic_traits	fasting glucose (Scott)	Breast cancer	Weighted median	30	0.919615	0.779327	1.08516	0.321058
glyceamic_traits	fasting insulin (Lagou)*	Breast cancer	Inverse variance weighted	4	1.002	0.584	1.718	0.99441
glyceamic_traits	fasting insulin (Lagou)*	Breast cancer	MR Egger	4	0.113	0.029	0.437	0.0870448
glyceamic_traits	fasting insulin (Lagou)*	Breast cancer	Weighted median	4	1.097	0.763	1.576	0.618397
glyceamic_traits	fasting insulin (Manning)	Breast cancer	Inverse variance weighted	3	1.24299	0.474817	3.25393	0.657751
glyceamic_traits	fasting insulin (Manning)	Breast cancer	MR Egger	3	0.0264702	0.00287805	0.243454	0.192372
glyceamic_traits	fasting insulin (Manning)	Breast cancer	Weighted median	3	1.78774	1.03369	3.09184	0.0376574
glyceamic_traits	fasting insulin (Scott)	Breast cancer	Inverse variance weighted	12	1.59517	1.03761	2.45233	0.0333143
glyceamic_traits	fasting insulin (Scott)	Breast cancer	MR Egger	12	0.291676	0.0351215	2.4223	0.280526
glyceamic_traits	fasting insulin (Scott)	Breast cancer	Weighted median	12	1.66141	1.16352	2.37237	0.00521747
glyceamic_traits	HBa1c	Breast cancer	Inverse variance weighted	11	1.07017	0.943082	1.21438	0.293061
glyceamic_traits	HBa1c	Breast cancer	MR Egger	11	0.944877	0.703928	1.2683	0.714541
glyceamic_traits	HBa1c	Breast cancer	Weighted median	11	1.04505	0.88431	1.23501	0.605061
glyceamic_traits	HBa1c (Wheeler)*	Breast cancer	Inverse variance weighted	35	1.02	0.745	1.395	0.903857
glyceamic_traits	HBa1c (Wheeler)*	Breast cancer	MR Egger	35	1.221	0.67	2.225	0.519603
glyceamic_traits	HBa1c (Wheeler)*	Breast cancer	Weighted median	35	1.061	0.859	1.311	0.580166
glyceamic_traits	HOMA-B	Breast cancer	Inverse variance weighted	2	1.06633	0.783718	1.45086	0.682685
physical_traits	Breast size (Eriksson2012)	Breast cancer	Inverse variance weighted	4	0.983736	0.540324	1.79103	0.957225
physical_traits	Breast size (Eriksson2012)	Breast cancer	MR Egger	4	1.39436	0.0655687	29.652	0.850974
physical_traits	Breast size (Eriksson2012)	Breast cancer	Weighted median	4	0.865658	0.774973	0.966954	0.0106129
physical_traits	Breast size (Ooi 2019)*	Breast cancer	Inverse variance weighted	6	1.11309	0.724491	1.71011	0.62484
physical_traits	Breast size (Ooi 2019)*	Breast cancer	MR Egger	6	1.24202	0.191455	8.05736	0.831413
physical_traits	Breast size (Ooi 2019)*	Breast cancer	Weighted median	6	1.09428	0.98499	1.2157	0.0932916
physical_traits	Breast size (Pickrell 2016)	Breast cancer	Inverse variance weighted	2	1.34731	0.834473	2.17531	0.222594
physical_traits	Mammographic density (dense area) (Brand 2018)	Breast cancer	Inverse variance weighted	5	1.08079	0.555177	2.10405	0.81918
physical_traits	Mammographic density (dense area) (Brand 2018)	Breast cancer	MR Egger	5	2.23083	0.0796725	62.463	0.669164
physical_traits	Mammographic density (dense area) (Brand 2018)	Breast cancer	Weighted median	5	1.16265	1.01369	1.3335	0.0312078
physical_traits	Mammographic density (dense area) (Lindstorm 2014)	Breast cancer	Inverse variance weighted	6	1.25287	0.863365	1.81809	0.235366
physical_traits	Mammographic density (dense area) (Lindstorm 2014)	Breast cancer	MR Egger	6	1.88963	0.368857	9.6804	0.487728
physical_traits	Mammographic density (dense area) (Lindstorm 2014)	Breast cancer	Weighted median	6	1.15541	1.02331	1.30456	0.0197009
physical_traits	Mammographic density (dense area) (Sieh 2020)	Breast cancer	Inverse variance weighted	15	1.38565	1.1072	1.73415	0.00437659
physical_traits	Mammographic density (dense area) (Sieh 2020)	Breast cancer	MR Egger	15	4.38168	0.670072	28.6523	0.147032
physical_traits	Mammographic density (dense area) (Sieh 2020)	Breast cancer	Weighted median	15	1.34998	1.19124	1.52987	2.57814e-06
physical_traits	Mammographic density (non-dense area) (Brand 2018)	Breast cancer	Inverse variance weighted	2	0.904286	0.0975404	8.38353	0.929438
physical_traits	Mammographic density (non-dense area) (Lindstorm 2014)	Breast cancer	Wald ratio	1	1.3714	1.28257	1.46638	2.37667e-20
physical_traits	Mammographic density (non-dense area) (Sieh 2020)	Breast cancer	Inverse variance weighted	9	0.650868	0.461673	0.917597	0.0142553
physical_traits	Mammographic density (non-dense area) (Sieh 2020)	Breast cancer	MR Egger	9	0.180087	0.0414208	0.782976	0.0561144
physical_traits	Mammographic density (non-dense area) (Sieh 2020)	Breast cancer	Weighted median	9	0.831309	0.701373	0.985316	0.0331226
physical_traits	Percent mammographic density (Brand 2018)	Breast cancer	Inverse variance weighted	3	1.90257	1.04734	3.45615	0.0346988
physical_traits	Percent mammographic density (Brand 2018)	Breast cancer	MR Egger	3	17.2565	7.06779	42.133	0.100942
physical_traits	Percent mammographic density (Brand 2018)	Breast cancer	Weighted median	3	1.3844	1.17772	1.62735	8.04932e-05
physical_traits	Percent mammographic density (Lindstorm 2014)	Breast cancer	Inverse variance weighted	3	1.03369	0.572687	1.86581	0.91242
physical_traits	Percent mammographic density (Lindstorm 2014)	Breast cancer	MR Egger	3	131.782	52.81	328.85	0.0606659
physical_traits	Percent mammographic density (Lindstorm 2014)	Breast cancer	Weighted median	3	1.24278	1.10699	1.39522	0.000231486
physical_traits	Percent mammographic density (Sieh 2020)	Breast cancer	Inverse variance weighted	10	1.42998	0.96552	2.11787	0.0742786
physical_traits	Percent mammographic density (Sieh 2020)	Breast cancer	MR Egger	10	4.27802	0.384862	47.5534	0.27081
physical_traits	Percent mammographic density (Sieh 2020)	Breast cancer	Weighted median	10	1.29884	1.08728	1.55157	0.00394563

## Sheet: Suppl Data 3
trait_category	exposure	outcome	method	nsnp	or	or_lci95	or_uci95	pval
hormones	IGF	ER+ Breast cancer	Inverse variance weighted	243	1.09041	1.02895	1.15555	0.00345586
hormones	IGF	ER+ Breast cancer	MR Egger	243	1.10534	0.979201	1.24773	0.106535
hormones	IGF	ER+ Breast cancer	Weighted median	243	1.09046	1.01734	1.16884	0.0144696
hormones	Oestradiol	ER+ Breast cancer	Wald ratio	1	0.970166	0.650733	1.4464	0.881831
hormones	SHBG	ER+ Breast cancer	Inverse variance weighted	177	0.944739	0.876303	1.01852	0.138419
hormones	SHBG	ER+ Breast cancer	MR Egger	177	0.910533	0.798258	1.0386	0.164506
hormones	SHBG	ER+ Breast cancer	Weighted median	177	0.905435	0.843214	0.972246	0.00624034
hormones	Testosterone (bioavailable)	ER+ Breast cancer	Inverse variance weighted	113	1.1747	1.08994	1.26606	2.51211e-05
hormones	Testosterone (bioavailable)	ER+ Breast cancer	MR Egger	113	1.28802	1.10102	1.50679	0.00201834
hormones	Testosterone (bioavailable)	ER+ Breast cancer	Weighted median	113	1.23168	1.1288	1.34393	2.83342e-06
hormones	Testosterone (free)	ER+ Breast cancer	Inverse variance weighted	118	1.1918	1.10221	1.28869	1.08021e-05
hormones	Testosterone (free)	ER+ Breast cancer	MR Egger	118	1.25198	1.06576	1.47073	0.00721436
hormones	Testosterone (free)	ER+ Breast cancer	Weighted median	118	1.20182	1.09687	1.31681	8.0399e-05
hormones	Testosterone (total)	ER+ Breast cancer	Inverse variance weighted	112	1.19339	1.09097	1.30543	0.00011249
hormones	Testosterone (total)	ER+ Breast cancer	MR Egger	112	1.32104	1.10259	1.58277	0.00315282
hormones	Testosterone (total)	ER+ Breast cancer	Weighted median	112	1.19017	1.07697	1.31527	0.000639554
reproductive_traits	Age at first live birth (UKB)	ER+ Breast cancer	Inverse variance weighted	30	0.970297	0.829978	1.13434	0.705165
reproductive_traits	Age at first live birth (UKB)	ER+ Breast cancer	MR Egger	30	0.493849	0.210178	1.16038	0.116719
reproductive_traits	Age at first live birth (UKB)	ER+ Breast cancer	Weighted median	30	0.994294	0.820062	1.20554	0.953577
reproductive_traits	Age at menarche (Perry)	ER+ Breast cancer	Inverse variance weighted	60	0.952463	0.88757	1.0221	0.176122
reproductive_traits	Age at menarche (Perry)	ER+ Breast cancer	MR Egger	60	0.748295	0.576614	0.971091	0.033282
reproductive_traits	Age at menarche (Perry)	ER+ Breast cancer	Weighted median	60	0.898514	0.832905	0.969291	0.00567021
reproductive_traits	Age at menarche (UKB)	ER+ Breast cancer	Inverse variance weighted	186	0.939909	0.84795	1.04184	0.238106
reproductive_traits	Age at menarche (UKB)	ER+ Breast cancer	MR Egger	186	1.02016	0.767068	1.35676	0.891022
reproductive_traits	Age at menarche (UKB)	ER+ Breast cancer	Weighted median	186	0.960624	0.851774	1.08338	0.512652
reproductive_traits	Age at menopause (Day)	ER+ Breast cancer	Inverse variance weighted	35	1.05198	1.02752	1.07702	2.4267e-05
reproductive_traits	Age at menopause (Day)	ER+ Breast cancer	MR Egger	35	1.06218	1.00682	1.12059	0.0342434
reproductive_traits	Age at menopause (Day)	ER+ Breast cancer	Weighted median	35	1.07308	1.04805	1.09871	4.68348e-09
reproductive_traits	Age at menopause (UKB)	ER+ Breast cancer	Inverse variance weighted	102	1.15969	1.07079	1.25598	0.000271777
reproductive_traits	Age at menopause (UKB)	ER+ Breast cancer	MR Egger	102	1.22075	1.02876	1.44858	0.02444
reproductive_traits	Age at menopause (UKB)	ER+ Breast cancer	Weighted median	102	1.26955	1.16978	1.37783	1.09397e-08
reproductive_traits	Number of births (UKB)	ER+ Breast cancer	Inverse variance weighted	10	0.717509	0.47579	1.08203	0.113228
reproductive_traits	Number of births (UKB)	ER+ Breast cancer	MR Egger	10	0.265949	0.00547595	12.9163	0.522603
reproductive_traits	Number of births (UKB)	ER+ Breast cancer	Weighted median	10	0.744328	0.525947	1.05338	0.0956174
glyceamic_traits	fasting glucose (Lagou)	ER+ Breast cancer	Inverse variance weighted	21	1.02666	0.852613	1.23624	0.781289
glyceamic_traits	fasting glucose (Lagou)	ER+ Breast cancer	MR Egger	21	1.05207	0.693789	1.59537	0.813697
glyceamic_traits	fasting glucose (Lagou)	ER+ Breast cancer	Weighted median	21	1.01659	0.86144	1.19967	0.845638
glyceamic_traits	fasting glucose (Manning)	ER+ Breast cancer	Inverse variance weighted	19	1.02862	0.842126	1.25642	0.782175
glyceamic_traits	fasting glucose (Manning)	ER+ Breast cancer	MR Egger	19	0.983818	0.613934	1.57655	0.946727
glyceamic_traits	fasting glucose (Manning)	ER+ Breast cancer	Weighted median	19	0.983767	0.820428	1.17962	0.859759
glyceamic_traits	fasting glucose (Scott)	ER+ Breast cancer	Inverse variance weighted	30	1.04322	0.842676	1.29149	0.697681
glyceamic_traits	fasting glucose (Scott)	ER+ Breast cancer	MR Egger	30	0.968507	0.608042	1.54267	0.893787
glyceamic_traits	fasting glucose (Scott)	ER+ Breast cancer	Weighted median	30	0.97614	0.806596	1.18132	0.80406
glyceamic_traits	fasting insulin (Lagou)	ER+ Breast cancer	Inverse variance weighted	4	0.929117	0.525513	1.6427	0.80037
glyceamic_traits	fasting insulin (Lagou)	ER+ Breast cancer	MR Egger	4	0.106274	0.0211743	0.533386	0.112508
glyceamic_traits	fasting insulin (Lagou)	ER+ Breast cancer	Weighted median	4	1.06192	0.677518	1.66442	0.793298
glyceamic_traits	fasting insulin (Manning)	ER+ Breast cancer	Inverse variance weighted	3	1.01895	0.380133	2.73131	0.97023
glyceamic_traits	fasting insulin (Manning)	ER+ Breast cancer	MR Egger	3	0.0173634	0.00122033	0.247054	0.205339
glyceamic_traits	fasting insulin (Manning)	ER+ Breast cancer	Weighted median	3	1.504	0.82792	2.73216	0.180248
glyceamic_traits	fasting insulin (Scott)	ER+ Breast cancer	Inverse variance weighted	12	1.67797	0.959064	2.93575	0.0697475
glyceamic_traits	fasting insulin (Scott)	ER+ Breast cancer	MR Egger	12	0.195912	0.012266	3.12908	0.275696
glyceamic_traits	fasting insulin (Scott)	ER+ Breast cancer	Weighted median	12	1.32444	0.84278	2.08137	0.223094
glyceamic_traits	HBa1c (Wheeler)	ER+ Breast cancer	Inverse variance weighted	35	1.04472	0.761861	1.4326	0.785934
glyceamic_traits	HBa1c (Wheeler)	ER+ Breast cancer	MR Egger	35	1.11519	0.606926	2.0491	0.727633
glyceamic_traits	HBa1c (Wheeler)	ER+ Breast cancer	Weighted median	35	0.984022	0.776753	1.2466	0.893818
glyceamic_traits	HBa1c	ER+ Breast cancer	Inverse variance weighted	11	1.03876	0.89258	1.20889	0.623094
glyceamic_traits	HBa1c	ER+ Breast cancer	MR Egger	11	0.891489	0.625726	1.27013	0.540614
glyceamic_traits	HBa1c	ER+ Breast cancer	Weighted median	11	0.948849	0.784303	1.14792	0.588961
glyceamic_traits	HOMA-B	ER+ Breast cancer	Inverse variance weighted	2	1.02445	0.711088	1.47589	0.896844
physical_traits	Breast size (Eriksson2012)	ER+ Breast cancer	Inverse variance weighted	4	0.961471	0.604484	1.52928	0.868206
physical_traits	Breast size (Eriksson2012)	ER+ Breast cancer	MR Egger	4	1.19418	0.110451	12.9114	0.897234
physical_traits	Breast size (Eriksson2012)	ER+ Breast cancer	Weighted median	4	0.885727	0.789651	0.993491	0.0383149
physical_traits	Breast size (Ooi 2019)	ER+ Breast cancer	Inverse variance weighted	6	1.08864	0.767735	1.54368	0.633622
physical_traits	Breast size (Ooi 2019)	ER+ Breast cancer	MR Egger	6	1.36473	0.303153	6.14375	0.706127
physical_traits	Breast size (Ooi 2019)	ER+ Breast cancer	Weighted median	6	1.02982	0.910541	1.16472	0.63991
physical_traits	Breast size (Pickrell 2016)	ER+ Breast cancer	Inverse variance weighted	2	1.27535	0.723635	2.24771	0.40022
physical_traits	Mammographic density (dense area) (Brand 2018)	ER+ Breast cancer	Inverse variance weighted	5	1.12539	0.586771	2.15843	0.722195
physical_traits	Mammographic density (dense area) (Brand 2018)	ER+ Breast cancer	MR Egger	5	2.52822	0.100415	63.6549	0.612448
physical_traits	Mammographic density (dense area) (Brand 2018)	ER+ Breast cancer	Weighted median	5	1.04292	0.873252	1.24555	0.642728
physical_traits	Mammographic density (dense area) (Lindstorm 2014)	ER+ Breast cancer	Inverse variance weighted	6	1.30048	0.938078	1.80288	0.114921
physical_traits	Mammographic density (dense area) (Lindstorm 2014)	ER+ Breast cancer	MR Egger	6	1.83714	0.433922	7.77807	0.455191
physical_traits	Mammographic density (dense area) (Lindstorm 2014)	ER+ Breast cancer	Weighted median	6	1.22707	1.06324	1.41615	0.00513164
physical_traits	Mammographic density (dense area) (Sieh 2020)	ER+ Breast cancer	Inverse variance weighted	15	1.40865	1.14683	1.73025	0.00109154
physical_traits	Mammographic density (dense area) (Sieh 2020)	ER+ Breast cancer	MR Egger	15	3.12519	0.536171	18.2158	0.227394
physical_traits	Mammographic density (dense area) (Sieh 2020)	ER+ Breast cancer	Weighted median	15	1.28282	1.11336	1.47806	0.000569729
physical_traits	Mammographic density (non-dense area) (Brand 2018)	ER+ Breast cancer	Inverse variance weighted	2	0.925672	0.119648	7.16155	0.941018
physical_traits	Mammographic density (non-dense area) (Lindstorm 2014)	ER+ Breast cancer	Wald ratio	1	1.34089	1.23877	1.45143	3.93635e-13
physical_traits	Mammographic density (non-dense area) (Sieh 2020)	ER+ Breast cancer	Inverse variance weighted	9	0.656546	0.476336	0.904933	0.010164
physical_traits	Mammographic density (non-dense area) (Sieh 2020)	ER+ Breast cancer	MR Egger	9	0.24715	0.056828	1.07488	0.104638
physical_traits	Mammographic density (non-dense area) (Sieh 2020)	ER+ Breast cancer	Weighted median	9	0.835634	0.693339	1.00713	0.0593789
physical_traits	Percent mammographic density (Brand 2018)	ER+ Breast cancer	Inverse variance weighted	3	2.11205	1.23606	3.60887	0.00623159
physical_traits	Percent mammographic density (Brand 2018)	ER+ Breast cancer	MR Egger	3	15.387	7.15892	33.072	0.0903086
physical_traits	Percent mammographic density (Brand 2018)	ER+ Breast cancer	Weighted median	3	1.61126	1.29695	2.00174	1.64374e-05
physical_traits	Percent mammographic density (Lindstorm 2014)	ER+ Breast cancer	Inverse variance weighted	3	1.0428	0.592336	1.83584	0.884522
physical_traits	Percent mammographic density (Lindstorm 2014)	ER+ Breast cancer	MR Egger	3	101.711	34.3711	300.981	0.0758777
physical_traits	Percent mammographic density (Lindstorm 2014)	ER+ Breast cancer	Weighted median	3	1.2321	1.07572	1.41121	0.00257785
physical_traits	Percent mammographic density (Sieh 2020)	ER+ Breast cancer	Inverse variance weighted	10	1.50232	1.04554	2.15868	0.027751
physical_traits	Percent mammographic density (Sieh 2020)	ER+ Breast cancer	MR Egger	10	3.43128	0.355341	33.1334	0.317671
physical_traits	Percent mammographic density (Sieh 2020)	ER+ Breast cancer	Weighted median	10	1.3008	1.05951	1.59703	0.0119957

## Sheet: Suppl Data 4
trait_category	exposure	outcome	method	nsnp	or	or_lci95	or_uci95	pval
hormones	IGF	ER- Breast cancer	Inverse variance weighted	243	0.970713	0.874585	1.07741	0.576377
hormones	IGF	ER- Breast cancer	MR Egger	243	0.995555	0.911342	1.08755	0.921306
hormones	IGF	ER- Breast cancer	Weighted median	243	0.983366	0.882743	1.09546	0.760695
hormones	Oestradiol	ER- Breast cancer	Wald ratio	1	0.975671	0.877494	1.08483	0.648978
hormones	SHBG	ER- Breast cancer	Inverse variance weighted	177	1.01452	0.91423	1.12582	0.785992
hormones	SHBG	ER- Breast cancer	MR Egger	177	1.01452	0.91423	1.12582	0.785992
hormones	SHBG	ER- Breast cancer	Weighted median	177	1.01997	0.943409	1.10274	0.619428
hormones	Testosterone (bioavailable)	ER- Breast cancer	Inverse variance weighted	113	0.992621	0.78339	1.25773	0.951301
hormones	Testosterone (bioavailable)	ER- Breast cancer	MR Egger	113	0.992621	0.78339	1.25773	0.951301
hormones	Testosterone (bioavailable)	ER- Breast cancer	Weighted median	113	1.12467	0.955693	1.32351	0.158532
hormones	Testosterone (free)	ER- Breast cancer	Inverse variance weighted	118	0.970491	0.840178	1.12101	0.687092
hormones	Testosterone (free)	ER- Breast cancer	MR Egger	118	1.06931	0.847031	1.34992	0.574933
hormones	Testosterone (free)	ER- Breast cancer	Weighted median	118	0.964838	0.521504	1.78505	0.90921
hormones	Testosterone (total)	ER- Breast cancer	Inverse variance weighted	112	1.00163	0.865644	1.15898	0.982533
hormones	Testosterone (total)	ER- Breast cancer	MR Egger	112	0.956	0.845475	1.08097	0.472846
hormones	Testosterone (total)	ER- Breast cancer	Weighted median	112	0.952097	0.824569	1.09935	0.503462
reproductive_traits	Age at first live birth (UKB)	ER- Breast cancer	Inverse variance weighted	30	0.823092	0.632918	1.07041	0.146389
reproductive_traits	Age at first live birth (UKB)	ER- Breast cancer	MR Egger	30	0.372661	0.0857421	1.6197	0.198609
reproductive_traits	Age at first live birth (UKB)	ER- Breast cancer	Weighted median	30	0.897364	0.66332	1.21399	0.482453
reproductive_traits	Age at menarche (Perry)	ER- Breast cancer	Inverse variance weighted	60	1.04109	0.935189	1.15898	0.461904
reproductive_traits	Age at menarche (Perry)	ER- Breast cancer	MR Egger	60	1.04668	0.695768	1.57457	0.827439
reproductive_traits	Age at menarche (Perry)	ER- Breast cancer	Weighted median	60	0.961119	0.860238	1.07383	0.483329
reproductive_traits	Age at menarche (UKB)	ER- Breast cancer	Inverse variance weighted	186	1.07223	0.937305	1.22657	0.309452
reproductive_traits	Age at menarche (UKB)	ER- Breast cancer	MR Egger	186	1.24703	0.85902	1.8103	0.247187
reproductive_traits	Age at menarche (UKB)	ER- Breast cancer	Weighted median	186	0.911964	0.769793	1.08039	0.286531
reproductive_traits	Age at menopause (Day)	ER- Breast cancer	Inverse variance weighted	35	1.03251	1.00145	1.06454	0.0400473
reproductive_traits	Age at menopause (Day)	ER- Breast cancer	MR Egger	35	1.10645	1.03777	1.17968	0.00400515
reproductive_traits	Age at menopause (Day)	ER- Breast cancer	Weighted median	35	1.06129	1.02572	1.09809	0.000625671
reproductive_traits	Age at menopause (UKB)	ER- Breast cancer	Inverse variance weighted	102	1.13206	1.02839	1.24618	0.0113668
reproductive_traits	Age at menopause (UKB)	ER- Breast cancer	MR Egger	102	1.15002	0.935937	1.41307	0.186537
reproductive_traits	Age at menopause (UKB)	ER- Breast cancer	Weighted median	102	1.21928	1.0896	1.3644	0.000548991
reproductive_traits	Number of births (UKB)	ER- Breast cancer	Inverse variance weighted	10	0.768214	0.405224	1.45636	0.419083
reproductive_traits	Number of births (UKB)	ER- Breast cancer	MR Egger	10	0.575516	0.00125198	264.556	0.864184
reproductive_traits	Number of births (UKB)	ER- Breast cancer	Weighted median	10	0.980676	0.556942	1.7268	0.946106
glyceamic_traits	fasting glucose (Lagou)	ER- Breast cancer	Inverse variance weighted	21	1.06269	0.817748	1.381	0.649208
glyceamic_traits	fasting glucose (Lagou)	ER- Breast cancer	MR Egger	21	1.05704	0.586782	1.90418	0.855394
glyceamic_traits	fasting glucose (Lagou)	ER- Breast cancer	Weighted median	21	1.02615	0.801058	1.3145	0.838088
glyceamic_traits	fasting glucose (Manning)	ER- Breast cancer	Inverse variance weighted	19	1.17223	0.932676	1.47331	0.17306
glyceamic_traits	fasting glucose (Manning)	ER- Breast cancer	MR Egger	19	1.31113	0.767547	2.23967	0.335304
glyceamic_traits	fasting glucose (Manning)	ER- Breast cancer	Weighted median	19	1.27845	0.979157	1.66922	0.0710414
glyceamic_traits	fasting glucose (Scott)	ER- Breast cancer	Inverse variance weighted	30	1.15061	0.869361	1.52286	0.326571
glyceamic_traits	fasting glucose (Scott)	ER- Breast cancer	MR Egger	30	1.15057	0.62464	2.11931	0.656147
glyceamic_traits	fasting glucose (Scott)	ER- Breast cancer	Weighted median	30	1.26322	0.964999	1.65359	0.0890023
glyceamic_traits	fasting insulin (Lagou)	ER- Breast cancer	Inverse variance weighted	4	1.10242	0.626056	1.94126	0.735535
glyceamic_traits	fasting insulin (Lagou)	ER- Breast cancer	MR Egger	4	0.109571	0.00928591	1.29289	0.221172
glyceamic_traits	fasting insulin (Lagou)	ER- Breast cancer	Weighted median	4	1.21826	0.652871	2.27327	0.535055
glyceamic_traits	fasting insulin (Manning)	ER- Breast cancer	Inverse variance weighted	3	1.33926	0.505144	3.55071	0.557059
glyceamic_traits	fasting insulin (Manning)	ER- Breast cancer	MR Egger	3	0.029959	0.000511514	1.75468	0.340277
glyceamic_traits	fasting insulin (Manning)	ER- Breast cancer	Weighted median	3	1.79071	0.702361	4.56552	0.222425
glyceamic_traits	fasting insulin (Scott)	ER- Breast cancer	Inverse variance weighted	12	1.12757	0.696183	1.82627	0.625531
glyceamic_traits	fasting insulin (Scott)	ER- Breast cancer	MR Egger	12	0.523841	0.038087	7.20481	0.639188
glyceamic_traits	fasting insulin (Scott)	ER- Breast cancer	Weighted median	12	1.62667	0.893509	2.96141	0.111465
glyceamic_traits	HBa1c (Wheeler)	ER- Breast cancer	Inverse variance weighted	35	1.12357	0.712795	1.77107	0.615797
glyceamic_traits	HBa1c (Wheeler)	ER- Breast cancer	MR Egger	35	1.80775	0.763393	4.28085	0.187423
glyceamic_traits	HBa1c (Wheeler)	ER- Breast cancer	Weighted median	35	1.27133	0.866209	1.86592	0.220083
glyceamic_traits	HBa1c	ER- Breast cancer	Inverse variance weighted	11	1.23477	0.919449	1.65822	0.160984
glyceamic_traits	HBa1c	ER- Breast cancer	MR Egger	11	0.852795	0.434422	1.67408	0.654551
glyceamic_traits	HBa1c	ER- Breast cancer	Weighted median	11	1.1882	0.871484	1.62001	0.275596
glyceamic_traits	HOMA-B	ER- Breast cancer	Inverse variance weighted	2	0.872045	0.502463	1.51347	0.626439
physical_traits	Breast size (Eriksson2012)	ER- Breast cancer	Inverse variance weighted	4	1.05603	0.391319	2.84986	0.914284
physical_traits	Breast size (Eriksson2012)	ER- Breast cancer	MR Egger	4	1.96411	0.0133947	288.005	0.81565
physical_traits	Breast size (Eriksson2012)	ER- Breast cancer	Weighted median	4	0.845001	0.689075	1.03621	0.105614
physical_traits	Breast size (Ooi 2019)	ER- Breast cancer	Inverse variance weighted	6	1.19201	0.601792	2.3611	0.614487
physical_traits	Breast size (Ooi 2019)	ER- Breast cancer	MR Egger	6	0.97773	0.0505629	18.9062	0.988823
physical_traits	Breast size (Ooi 2019)	ER- Breast cancer	Weighted median	6	1.3159	1.09325	1.58391	0.00370058
physical_traits	Breast size (Pickrell 2016)	ER- Breast cancer	Inverse variance weighted	2	1.59491	1.1742	2.16637	0.00280978
physical_traits	Mammographic density (dense area) (Brand 2018)	ER- Breast cancer	Inverse variance weighted	5	0.926644	0.480291	1.78781	0.820253
physical_traits	Mammographic density (dense area) (Brand 2018)	ER- Breast cancer	MR Egger	5	2.55391	0.105042	62.094	0.605038
physical_traits	Mammographic density (dense area) (Brand 2018)	ER- Breast cancer	Weighted median	5	1.20988	0.991829	1.47587	0.0602331
physical_traits	Mammographic density (dense area) (Lindstorm 2014)	ER- Breast cancer	Inverse variance weighted	6	1.08643	0.680806	1.73374	0.728099
physical_traits	Mammographic density (dense area) (Lindstorm 2014)	ER- Breast cancer	MR Egger	6	1.61215	0.200077	12.9901	0.676957
physical_traits	Mammographic density (dense area) (Lindstorm 2014)	ER- Breast cancer	Weighted median	6	1.29473	1.13614	1.47546	0.000106868
physical_traits	Mammographic density (dense area) (Sieh 2020)	ER- Breast cancer	Inverse variance weighted	15	1.27308	0.996492	1.62644	0.0533737
physical_traits	Mammographic density (dense area) (Sieh 2020)	ER- Breast cancer	MR Egger	15	8.01325	1.18226	54.3132	0.0527075
physical_traits	Mammographic density (dense area) (Sieh 2020)	ER- Breast cancer	Weighted median	15	1.34024	1.1272	1.59354	0.000914271
physical_traits	Mammographic density (non-dense area) (Brand 2018)	ER- Breast cancer	Inverse variance weighted	2	1.09183	0.0960783	12.4076	0.943516
physical_traits	Mammographic density (non-dense area) (Lindstorm 2014)	ER- Breast cancer	Wald ratio	1	1.50996	1.33696	1.70534	3.18866e-11
physical_traits	Mammographic density (non-dense area) (Sieh 2020)	ER- Breast cancer	Inverse variance weighted	9	0.666922	0.454284	0.979089	0.0386515
physical_traits	Mammographic density (non-dense area) (Sieh 2020)	ER- Breast cancer	MR Egger	9	0.108115	0.0255848	0.456868	0.0192403
physical_traits	Mammographic density (non-dense area) (Sieh 2020)	ER- Breast cancer	Weighted median	9	0.813937	0.607597	1.09035	0.167547
physical_traits	Percent mammographic density (Brand 2018)	ER- Breast cancer	Inverse variance weighted	3	1.38082	0.773215	2.4659	0.27542
physical_traits	Percent mammographic density (Brand 2018)	ER- Breast cancer	MR Egger	3	11.6608	4.32897	31.4105	0.12923
physical_traits	Percent mammographic density (Brand 2018)	ER- Breast cancer	Weighted median	3	1.03758	0.787408	1.36723	0.793278
physical_traits	Percent mammographic density (Lindstorm 2014)	ER- Breast cancer	Inverse variance weighted	3	0.899765	0.451776	1.79199	0.763806
physical_traits	Percent mammographic density (Lindstorm 2014)	ER- Breast cancer	MR Egger	3	243.113	46.0715	1282.87	0.0975736
physical_traits	Percent mammographic density (Lindstorm 2014)	ER- Breast cancer	Weighted median	3	1.10515	0.930814	1.31213	0.253682
physical_traits	Percent mammographic density (Sieh 2020)	ER- Breast cancer	Inverse variance weighted	10	1.31496	0.849773	2.03481	0.218994
physical_traits	Percent mammographic density (Sieh 2020)	ER- Breast cancer	MR Egger	10	4.61733	0.319304	66.7695	0.294242
physical_traits	Percent mammographic density (Sieh 2020)	ER- Breast cancer	Weighted median	10	1.54761	1.21369	1.97341	0.00042877

## Sheet: Suppl Data 5
trait_category	exposure	accounted_for	outcome	nsnp	pval	or	or_lci95	or_uci95
hormones	IGF	chidhood body size	Breast cancer	218	0.0149693	1.0702	1.01328	1.13031
hormones	SHBG	chidhood body size	Breast cancer	161	0.265857	0.965567	0.90777	1.02704
hormones	Testosterone (bioavailable)	chidhood body size	Breast cancer	97	0.000564527	1.13279	1.05528	1.21598
hormones	Testosterone (free)	chidhood body size	Breast cancer	101	0.000254267	1.14272	1.06388	1.22739
hormones	Testosterone (total)	chidhood body size	Breast cancer	93	0.000144439	1.15841	1.07381	1.24967
hormones	Childhood body size	IGF	Breast cancer	56	4.59703e-10	0.634355	0.549752	0.731976
hormones	Childhood body size	SHBG	Breast cancer	70	7.30549e-08	0.64681	0.551931	0.757998
hormones	Childhood body size	Testosterone (bioavailable)	Breast cancer	76	1.99953e-11	0.632363	0.553088	0.723
hormones	Childhood body size	Testosterone (free)	Breast cancer	76	2.22823e-10	0.636286	0.553347	0.731658
hormones	Childhood body size	Testosterone (total)	Breast cancer	84	2.81193e-09	0.666211	0.582682	0.761715
reproductive_traits	Age at menarche (Perry)	chidhood body size	Breast cancer	48	0.0280303	0.921233	0.856211	0.991193
reproductive_traits	Age at menarche (UKB)	chidhood body size	Breast cancer	157	0.000252309	0.820602	0.738155	0.912257
reproductive_traits	Age at menopause (Day)	chidhood body size	Breast cancer	32	1.73941e-05	1.04749	1.02555	1.0699
reproductive_traits	Age at menopause (UKB)	chidhood body size	Breast cancer	90	6.67733e-06	1.17146	1.09349	1.25498
reproductive_traits	Childhood body size	Age at menarche (Perry)	Breast cancer	71	1.31116e-10	0.587565	0.499591	0.691032
reproductive_traits	Childhood body size	Age at menarche (UKB)	Breast cancer	75	8.28443e-11	0.605737	0.5207	0.704662
reproductive_traits	Childhood body size	Age at menopause (Day)	Breast cancer	69	1.38063e-07	0.649309	0.55293	0.762488
reproductive_traits	Childhood body size	Age at menopause (UKB)	Breast cancer	84	1.21631e-08	0.649075	0.559398	0.753127
glyceamic_traits	HBa1c (Wheeler)	childhood body size	Breast cancer	30	0.636386	1.06065	0.830918	1.35389
glyceamic_traits	Childhood body size	HBa1c (Wheeler)	Breast cancer	48	1.6559e-07	0.608	0.504645	0.732523

## Sheet: Suppl Data 6
analysis	method	outcome	exposure	nsnp	b	se	pval	lo_ci	up_ci	or	or_lci95	or_uci95
univariable MR	Inverse variance weighted	Breast cancer	Childhood body size	102	-0.410615	0.0702187	4.98541e-09	-0.548244	-0.272986	0.663242	0.577964	0.761103
univariable MR	Inverse variance weighted	Breast cancer	Adult body size	152	-0.202002	0.0669446	0.00254912	-0.333213	-0.0707905	0.817093	0.716617	0.931657
univariable MR	MR Egger	Breast cancer	Childhood body size	102	-0.916116	0.14668	1.03379e-08	-1.20361	-0.628623	0.40007	0.300109	0.533326
univariable MR	MR Egger	Breast cancer	Adult body size	152	-0.963813	0.183049	4.76699e-07	-1.32259	-0.605038	0.381436	0.266445	0.546054
univariable MR	Weighted median	Breast cancer	Childhood body size	102	-0.474943	0.0708701	2.0616e-11	-0.613848	-0.336037	0.621921	0.541264	0.714596
univariable MR	Weighted median	Breast cancer	Adult body size	152	-0.164147	0.0647641	0.0112595	-0.291085	-0.0372095	0.848617	0.747452	0.963474
MVMR	MVMR-IVW	Breast cancer	Childhood body size	82	-0.472794	0.0965594	9.76067e-07	-0.66205	-0.283537	0.623259	0.515793	0.753115
MVMR	MVMR-IVW	Breast cancer	Adult body size	129	0.0779729	0.0908639	0.390822	-0.10012	0.256066	1.08109	0.904729	1.29184

## Sheet: Suppl Data 7
exposure	outcome	nsnp	or	or_lci95	or_uci95	pval
Childhood body size	ER+ Breast cancer	56	0.672424	0.577188	0.783374	3.51813e-07
IGF	ER+ Breast cancer	218	1.07975	1.01861	1.14457	0.00988049
Childhood body size	ER+ Breast cancer	70	0.678255	0.565763	0.813114	2.71674e-05
SHBG	ER+ Breast cancer	161	0.9404	0.876371	1.00911	0.0876328
Childhood body size	ER+ Breast cancer	76	0.668067	0.577241	0.773185	6.293e-08
Testosterone (bioavailable)	ER+ Breast cancer	97	1.18464	1.09646	1.27991	1.75936e-05
Childhood body size	ER+ Breast cancer	76	0.670144	0.57437	0.781887	3.6369e-07
Testosterone (free)	ER+ Breast cancer	101	1.19696	1.1061	1.29529	8.06547e-06
Childhood body size	ER+ Breast cancer	84	0.704814	0.604024	0.822422	8.86985e-06
Testosterone (total)	ER+ Breast cancer	93	1.19998	1.09953	1.30961	4.36791e-05
Childhood body size	ER+ Breast cancer	71	0.604923	0.514454	0.711301	1.18912e-09
Age at menarche (Perry)	ER+ Breast cancer	48	0.892995	0.830091	0.960666	0.00239137
Childhood body size	ER+ Breast cancer	69	0.683613	0.574296	0.813738	1.88178e-05
Age at menopause (Day)	ER+ Breast cancer	32	1.04941	1.02562	1.07376	3.74803e-05
Childhood BMI	ER+ Breast cancer	48	0.62213	0.51516	0.751312	8.20569e-07
HBa1c (Wheeler)	ER+ Breast cancer	30	1.09086	0.85162	1.39732	0.491146

## Sheet: Suppl Data 8
exposure	outcome	nsnp	or	or_lci95	or_uci95	pval
Childhood body size	ER- Breast cancer	56	0.591017	0.480383	0.727129	6.57852e-07
IGF	ER- Breast cancer	218	1.00462	0.928115	1.08744	0.909142
Childhood body size	ER- Breast cancer	70	0.591532	0.489145	0.715351	6.14372e-08
SHBG	ER- Breast cancer	161	1.05137	0.976258	1.13226	0.185303
Childhood body size	ER- Breast cancer	76	0.567792	0.464707	0.693745	3.07468e-08
Testosterone (bioavailable)	ER- Breast cancer	97	0.983795	0.884855	1.0938	0.762562
Childhood body size	ER- Breast cancer	76	0.586022	0.477045	0.719895	3.56554e-07
Testosterone (free)	ER- Breast cancer	101	0.973738	0.876352	1.08195	0.620589
Childhood body size	ER- Breast cancer	84	0.596089	0.498528	0.712742	1.39861e-08
Testosterone (total)	ER- Breast cancer	93	1.02189	0.923674	1.13056	0.67443
Childhood body size	ER- Breast cancer	71	0.543014	0.425071	0.693682	1.0219e-06
Age at menarche (Perry)	ER- Breast cancer	48	0.992745	0.888991	1.10861	0.897134
Childhood body size	ER- Breast cancer	69	0.573173	0.452504	0.72602	3.93653e-06
Age at menopause (Day)	ER- Breast cancer	32	1.03025	0.998728	1.06277	0.0601436
Childhood BMI	ER- Breast cancer	48	0.556589	0.420327	0.737024	4.31544e-05
HBa1c (Wheeler)	ER- Breast cancer	30	1.22051	0.845	1.76288	0.288137

## Sheet: Suppl Data 9
exposure	outcome	nsnp	or	or_lci95	or_uci95	pval
Childhood body size	Breast cancer	55	0.570342	0.465634	0.698594	5.76e-08
IGF	Breast cancer	198	1.06589	1.00668	1.12858	0.028646
Adult body size	Breast cancer	73	1.15662	0.943533	1.41783	0.161356
Childhood body size	Breast cancer	60	0.650677	0.521849	0.811309	0.000135
SHBG	Breast cancer	156	0.958393	0.901199	1.01922	0.175845
Adult body size	Breast cancer	78	0.95992	0.765086	1.20437	0.723786
Childhood body size	Breast cancer	67	0.619047	0.512059	0.748389	7.27e-07
Testosterone (bioavailable)	Breast cancer	86	1.13338	1.05195	1.22111	0.000997
Adult body size	Breast cancer	105	1.02011	0.846704	1.22902	0.834109
Childhood body size	Breast cancer	67	0.627149	0.518044	0.759233	1.71e-06
Testosterone (free)	Breast cancer	92	1.14745	1.06694	1.23403	0.000211
Adult body size	Breast cancer	101	0.978079	0.808926	1.1826	0.81903
Childhood body size	Breast cancer	68	0.648353	0.534457	0.786521	1.10076e-05
Testosterone (total)	Breast cancer	84	1.14442	1.05909	1.23662	0.000644255
Adult body size	Breast cancer	102	1.03121	0.856155	1.24205	0.746128
Childhood body size	Breast cancer	59	0.571877	0.455043	0.718708	1.64462e-06
Age at menarche (Perry)	Breast cancer	40	0.910107	0.842604	0.983018	0.0165923
Adult body size	Breast cancer	90	1.01376	0.820605	1.25237	0.899189
Childhood body size	Breast cancer	59	0.6086	0.486107	0.76196	1.48409e-05
Age at menopause (Day)	Breast cancer	25	1.04607	1.02336	1.06928	5.77329e-05
Adult body size	Breast cancer	89	1.10569	0.892596	1.36965	0.357688

[truncated: 11 more sheets: Suppl Data 10, Suppl Data 11, Suppl Data 12, Suppl Data 13, Suppl Data 14, Suppl Data 15, Suppl Data 16, Suppl Data 17, Suppl Data 18, Suppl Data 19, Suppl Data 20]
